# Supplementary material for: Development of 3D-Printed Gel-Based Supplement-Containing Tablets with Tailored Release Profiles for Neurological Pain Management
Source: Pharmaceutics. 2025 Sep 6;17(9):1168. doi: 10.3390/pharmaceutics17091168 (PMC12472980; doi:10.3390/pharmaceutics17091168)
Supplement: Supplementary file 1 [file pharmaceutics-17-01168-s001.zip]

Archive with 1 entries (1 files):
- pharmaceutics-3790998-supplementary.pdf
